# Supplementary material for: Transcriptomic Analysis of Marine Gastropod Hemifusus tuba Provides Novel Insights into Conotoxin Genes
Source: Mar Drugs. 2019 Aug 10;17(8):466. doi: 10.3390/md17080466 (PMC6722550; doi:10.3390/md17080466)
Supplement: Supplementary file 1 [file marinedrugs-17-00466-s001.zip]

Archive with 3 entries (3 files):
- Supplementary_Table_S1.csv
- Supplementary_Table_S2.csv
- Supplementary_Table_S3.csv
