# Supplementary material for: Transcriptomic Analysis of Marine Gastropod Hemifusus tuba Provides Novel Insights into Conotoxin Genes
Source: Mar Drugs. 2019 Aug 10;17(8):466. doi: 10.3390/md17080466 (PMC6722550; doi:10.3390/md17080466)
Supplement: Supplementary file 1 [file marinedrugs-17-00466-s001.zip › Supplementary_Table_S1.csv]

#Supplementary Table S1 - Sequence and structure of the 66 putative conotoxin proteins. For each transcript	protein sequence	relative expression (FPKM) presence of peptide signal and protein structure (see figure 4B) is provided.
transcript/protein	transcript_FPKM	transcript_Completeness	sequence_with_signal	peptide_signal	conopeptide_domain	conopeptide_domain	conopeptide_domain	length	selected	type_(figure)	type_(desc)
HAMW01007693	26.18	5prime_partial	MLSSKKHSSRIGHGLLWFCFLLVVGLSAFGTI A EEELLQTEYDGKQNDEKMEKLAVLATTSSVADAGTGRWEDTTQPPHSETTTVAATCEEFPLPPENGYITNSDKSSSGSGEVLRVWCEEGYTLSGPSTLLCPPESSHPGEQGVWVPQEEYFCLPSTNIVEQQTRTTDDIIDEDVFDDSAQAQAEDNQLGGIERQLSFEDIRCSQPTAPTNGKVIGTDYSMGATVTYACHAGYTLSGPSQVRCLAVPDPFHHRAIWDPPTLPSCLPVNPAPPPPSVLLSTPDTEGSEGPVFNPRQHPITAGRLTDTRPNSREVEGLPSLCSLAADTGPCRMAIPRFFFHPAALECLPFTYGGCDGNANNFDTFEACQAACR	1-33	315-371	-	-	373	Yes	5	Signal + long neck + end peptide
HAMW01021795	51.15	3prime_partial	MTRSLFLARKANLLLATLTFALTLTLCPLAA G HSEDGTAGLPPPPPPPPPLSPSSSLRSPSLPQQRERRSLGIVDARETRRARRLKRGATACAVHSNGCSIPIFLRHGFDAEIIRVLTPACDRHDICYACGRHFTINRLTCDTAFLKDMLKICRNRDTTSDQDKELCRNTAKTFSLSVIAFGGFHFAKPGSLPSFCPDVQHCVPQA	1-32	82-202	-	-	206	Yes	4	Signal + neck + end long peptide
HAMW01024618	6.58	internal	PQHGVPQADDAATTSAEAAYPARCLLPVSGEAKKCRQMRVRWHFDSVTGTCKHFHGCRAKGNNFKRRRGCERTCLGRNRIVPSQTQPPLFYTSTVSPQQDDANRMMN	-	23-74	-	-	107	Yes	7	missing signal + end peptide
HAMW01031115	68.7	complete	MAAMTWPHNSCWPLPSAAAVPMLLPLLLSVA A LQVLVVPVDGSYEHTCTLDTRSRGAHPNGICGKNLAQIVSVLCTPRGYVSNWFTKRSAPINGIQKDEASVDEKLRGILLNKKEALSYLHKRERGPRATRRAFGSQGITCECCYNRCSYYELLQYCN	1-32	45-158	-	-	159	Yes	1	Signal + end peptide + (short tail)
HAMW01064912	51.91	complete	MAEHYMRMTFLLLLLFCLLGGARISQVA G AVTPGVVLQNTASPSSSWSGGERRGGVTEKEEEEEEDPIPVGDRSAQIIRQQDAEEGLGWEEEEGRDGAEEGVTTRTPQSEDATTVWKTLCKKPVPPEHGYMKGNNYNDGGVVRIFCEAGYTLQGPNNLTCIPVPFPGARGIWLPEDEYRCLPTEPSVVEIRALNGNHIVRGPSYSVYNSVHFKRGDDTASPPNTLPLVLIQELGKAPNVHHPNAAHTPTNSTPDATKMEGLQSLCSLPKVVGPCRARIPRFYFDTTAMECRPFNYGGCQGNDNNFQTFAECQSACR	1-29	255-315	-	-	317	Yes	5	Signal + long neck + end peptide
HAMW01064913	53.94	5prime_partial	IFCEAGYTLQGPNNLTCIPVPFPGARGIWLPEDEYRCLPTEPSLVEIRALYGNHIVRGPSYSVYNSVHFKRGDDTDATTVWKTLCKKPVPPEHGYMKGNNYNDGGVVRIFCEAGYTLQGPNNLTCIPVPFPGARGIWLPEDEYRCLPTEPSVVEIRALNGNHIVRGPSYSVYNSVHFKRGDDTASPPNTLPLVLIQELGKAPNVHHPNAAHTPTNSTPDATKMEGLQSLCSLPKVVGPCRARIPRFYFDTTAMECRPFNYGGCQGNDNNFQTFAECQSACR	-	220-280	-	-	282	Yes	10	missing signal + long neck + end peptide
HAMW01064914	50.31	complete	MAEHYMRMTFLLLLLFCLLGGARISQVA G AVTPGVVLQNTASPSSSWSGGERRGGVTEKEEEEEEDPIPVGDRSAQIIRQQDAEEGLGWEEEEGRDGAEEGVTTRTPQSEDATTVWKTLCKKPVPPEHGYMKGNNYNDGGVVRIFCEAGYTLQGPNNLTCIPVPFPGARGIWLPEDEYRCLPTEPSVVEIRALNGNHIVRGPSYSVYNSVHFKRGDDTASPPNTLPLVLIQELGKAPNVHHPNAAHTPTNSTPDATKMEGLQSLCSLPKVVGPCRARIPRFYFDTTAMECRPFNYGGCQGNDNNFQTFAECQSACR	1-29	255-315	-	-	317	Yes	5	Signal + long neck + end peptide
HAMW01064915	60.78	5prime_partial	VLQNTASPSSSWSGGERRGGVTEKEEEEEEDPIPVGDRSAQIIRQQDAEEGLGWEEEEGRDGAEEGVTTRTPQSEDATTVWKTLCKKPVPPEHGYMKGNNYNDGGVVRIFCEAGYTLQGPNNLTCIPVPFPGARGIWLPEDEYRCLPTEPSVVEIRALNGNHIVRGPSYSVYNSVHFKRGDDTASPPNTLPLVLIQELGKAPNVHHPNAAHTPTNSTPDATKMEGLQSLCSLPKVVGPCRARIPRFYFDTTAMECRPFNYGGCQGNDNNFQTFAECQSACR	-	220-280	-	-	282	Yes	10	missing signal + long neck + end peptide
HAMW01068253	36.78	complete	MAGLCAALLLLVLATTVD A RASVFVESPFSDPGICQLPADPGMCYGYKPRYFFNSLSGACEEFIYGGCQGNSNRFPNKQTCERSCLNIPEELCLLPSDKGPCNGQFSLYYYNSVNGTCETFTYGGCEGNANMFRNKRQCLKGCKSHICQLPAETGLCKARMPMYFYNATSGQCETFIYGGCGGNDNRFRTKDKCLATCA	1-19	32-86	91-146	144-199	200	Yes	3	Signal + 3 peptides
HAMW01069724	10.59	internal	AKTVEVAPGGREKCSGSSERGPCSNYVVKWYFNSESQECAQFWYGGCQGSENRFDNRDECEAECIASETPVTEDPDFVSICDMPQEAGPCRGSLPRWYYDRLDRQCRTFYWSGCQGNENKFLSLQECQQTCMGVVPTAAPTTTTTTTITPAPYTFNPP	-	14-64	79-131	-	158	Yes	8	missing signal + 2 peptides
HAMW01000071	8.82	internal	FDGSDEADCYPENGVFCSPQQFTCMNHVCIPQSYRCDGMDDCGDGSDEIKCNRVDCPVDTHFRCPRNDICLPVWRICDGLRDCPEGDDEEEDFCATKVKPKTCEADEFKCTNKQCIAASQVCNNVQDCQDASDENGCNKGSDMTATCAQTNGGCEHNCTDLPNGGFYCSCHPGFRVSANDSKTCEDIDECVSWGNKCPQDCQNIKGSFKCRCHKGFVDTDYKGLECKAANRNVIVLF	-	55-108	-	-	237	No	7	missing signal + end peptide
HAMW01003224	30	internal	DTPRSKEVCRLNPDGGTCRGYNIKWYYDSAVQRCQRFVYTGCQGNGNRFDSENECLDFCDSSVDHVLTPAPIQPSGDTCSLPRERGPCSDYQIVWYYDTENARCMRFYYGGCGGNGNRFATNQECQQQCPGRRERPDPVPLTTP	-	9-63	79-130	-	144	Yes	8	missing signal + 2 peptides
HAMW01003271	7.1	internal	GKCEQQEIRWYFNSRTGSCEKFVYTGCVGNANNFPTADSCEARCLIGACCFREPLSSEHIIGYDTEGYNKYGFNLEGFDHLSRHVTVQLGTATGSERFNEYGLDWQGFDRDGFNEEGLNRYGFSRQGYDLEGFNLTGYSSIGEFDGIIDYDKEG	-	2-46	-	-	154	Yes	11	missing signal + mid peptide + tail
HAMW01070718	23.39	5prime_partial	LVIAIMSKQLLMIVFFGTLAVFVLAHARPEAEEDQQRHRAKRHDSGMGDYSLDDVDMMQRIFRAPLKRQWCRPGMSYNPVLGTCTLSLAAMRSRGRSFRGV	-	25-95	-	-	102	Yes	7	missing signal + end peptide
HAMW01008700	103.82	complete	MALQFPRLKTVLTVFLVIGTSLPPVQ P DPVSIAAVISAASSAIIAGSSLTGTTLQGIAAAGWRVTCAIQVENWTRYPLLYPTARLKGGTLTVAPTAILPGKKEAFAVRKASGATGTYGTVSWEVAGMNQRVVLMWSAPFNFDHHSNWMGLGMTRDGLTSVANGNEWFEQMYYYSNNYDLKFERKEYYYFTDPVIYRDENFEIVGVMTNAHRAEIKVIFRPIRSKWENLAPTIRSVLEDNN	1-27	34-229	-	-	241	Yes	1	Signal + end peptide + (short tail)
HAMW01011428	10.3	internal	DQSDEDPKICTNFSQCGKDQFQCASKHCISLLSQCNGRRDCFDGSDEADCYPENGVFCSPQQFTCMNHVCIPQSYRCDGMDDCGDGSDEIKCNRVDCPVDTHFRCPRNDICLPVWRICDGLRDCPEGDDEEEDFCATKVKPKTCEADEFKCTNKQCIAASQVCNNVQDCQDASDENGCNKGSDMTATCAQTNGGCEHNCTDLPNGGFYCSCHPGFRVSANDSKTCEDIDECVSWGNKCPQ	-	96-149	-	-	240	No	7	missing signal + end peptide
HAMW01012961	72.55	complete	MMSRLTVVVLVFVGCAH G LSLQPVGEPTGVVCGPVCAIYCPHGNIPDHRGCPTCRCRPASCPEFFCLRQCPRGYKTDANGCPTCDCKEPVCPRIKCTKLCLHGYQTVRGCPTCQCKKPVCPRIKCANFCPFGFRTVRGCPTCQCKRPVLCRKLFCLRQCLRGFKRDVHGCPTCTCKGYQIE	1-18	5-58	-	-	182	No	1	Signal + end peptide + (short tail)
HAMW01012961	64.92	complete	MMSRLTVVVLVFVGCAH G LSLQPVGEPTGVVCGPVCAIYCPHGNIPDHRGCPTCRCRPASCPEFFCLRQCPRGYKTDANGCPTCDCKEPVCPRIKCTKLCLHGYQTVRGCPTCQCKKPVCPRIKCANFCPFGFRTVRGCPTCQCKRPVLCRKLFCLRQCLRGFKRDVHGCPTCTCKGYQIE	1-18	5-58	-	-	182	No	1	Signal + end peptide + (short tail)
HAMW01013910	40.47	internal	SEDGTAGLPPPPPPPPPLSPSSSLRSPSLPQQRERRSLGIVDARETRRARRLKRGATACAVHSNGCSIPIFLRHGFDAEIIRVLTPACDRHDICYACGRHFTINRLTCDTAFLKDMLKICRNRDTTSDQDKELCRNTAKTFSLSVIAFGGFHFAKPGSLPSFCPDVQHCVP	-	49-171	-	-	171	Yes	7	missing signal + end peptide
HAMW01016946	16.06	internal	EQACLDYCRRDDGAPRPDENRVSESADPDEVCNLPAVTGNCRASIPRWYYDASFGRCREFVYGGCSGNSNNFESEQDCLKFCGSRGRSGPDPATPAPVDSSDPNVVCQMPAQPGSCLAYITRYYYNPEKGQCLSFTYGGCGGN	-	27-83	106-143	-	143	Yes	8	missing signal + 2 peptides
HAMW01019430	25.46	complete	MSSSLRLEVTVLLAAILVTCSH G LKIDFSRLSLPSRSFLHTDKRSSCQGNPCDPSTPFLCRESPTCIRLVDVCDGKWDCEGGFDEDPALCNAVSRPPFDAMYKFLDDQKQWIIPKLFNGADPELVAHELTLAENVETLQHHLGLTDANVKNIRQAFIAAVEGDERPLLGMGMPERSWPEVKYLLETLLESGFHV	1-23	24-114	-	-	195	Yes	6	Signal + mid peptide + tail
HAMW01020918	5.02	internal	RFCFNTDMFLTACTCEQDISICQSNPCLGASCPPFPEAKCHIDFCGQCHARWILEGKEVDCSMERDFCLPNPCKHGGSCEPSVWPNEPELITCICPPGYDGHLCQFEVLDACFLPLSTGKCEQQEIRWYFNSRTGSCEKFVYTGCVGNANNFPVAVPSCTVTCL	-	112-164	-	-	164	Yes	7	missing signal + end peptide
HAMW01021465	28.24	internal	FINGKRVGREHDHLSIRSFPNPSEHSLSSELVISRARKDNTATYYCRSLPYSDVQRRTVVVSKAVDVRTTTEYPVSPEVPERESSDPSTVCRMPQETGPCRAYFSRWYYDADTQTCRQFVYGGCRGNSNNFDTEQ	-	90-135	-	-	135	Yes	7	missing signal + end peptide
HAMW01026373	25.34	internal	DTPRSKEVCRLNPDGGTCRGYNIKWYYDSAVQRCQRFVYTGCQGNGNRFDSENECLDFCDSSVDHVLTPAPIQPSGDTCSLPRERGPCSDYQIVWYYDTENARCMRFYYGGCGGNGNRFATNQECQQQCPGRRERPDPVPPTTPAPRPQACSYSRYGCCSDGITPAID	-	9-63	79-130	-	168	Yes	8	missing signal + 2 peptides
HAMW01026375	61.89	5prime_partial	RKQPLGSTYNIYICFWFCLITSTALKLSERTKMKRLQWTLLLATLVMALMPVKALREPATLPEETNGQESSSSDRCSQPAETGLCRGYFTKFFYNNGECQQFIYGGCGGNNNRFDTAEECMTACRPQ	-	33-124	-	-	128	Yes	7	missing signal + end peptide
HAMW01028437	14.3	internal	AYFSRWYYDADTQTCRQFVYGGCRGNSNNFDTEQACLDYCRRDDGAPRPDENRVSESADPDEVCNLPAVTGNCRASIPRWYYDASFGRCREFVYGGCSGNSNNFESEQDCLKFCGSRGRSGPDPATPAPVDSSDPNVVCQMPAQPGSCLAYITRYYYNPEKGQCLSFTYGGCGGNSNSFETEQACNDFCRAEDICRQPKVIGPCLGGFTRYYYDTESGSCRQFIYGGCQGNLNNFGSLQACQSKCTSYGRSAGGPD	-	59-115	133-189	193-248	256	Yes	9	missing signal + 3 peptides
HAMW01029175	19.61	complete	MMWTPRKMATVTSTTRVCLWSAVVMLGLLLYMPSAL A GYEHTCNLSQRHRGERRGVCGSSLADLVQLVCMERGGLASRGAYRKRDVRQYTGSVATSGNGDDAQEHGTLQGVVLSKRQALSYLLRQKRSPPNGLGYFRNLRKRGVYGHQGIVCECCVNSCTFGELAQYCVV	1-37	31-170	-	-	171	No	4	Signal + neck + end long peptide
HAMW01033478	75.95	complete	MLTIPRTRAGAMVAAVLVVLVAMMFVMAVPGTE A ADVCARHANGCSIPGDLPFFYKRKFTPACNRHDVCYGCGAMYGVSRNACDSELLKDMLQACTSGGRRRDVSVSKRSSCSFVARIYYDAVRSFGRNRYHNYGRTESYCSESWVRQSCLPI	1-34	16-150	-	-	154	Yes	4	Signal + neck + end long peptide
HAMW01034062	8.51	internal	DKDIRDNNDDDDNKNIVSDNRVDDNGNVVAGAEAPCRHTRYGCCSDGVTEARGPRKEGCGENEVAQPEKKCEQSYYGCCPGSDVAASGPNHEGCATASDATTDFDPAVCSDGENRGTCTDYSVKWYFDMKESRCKRFWYGGCGGNGNVFDTEEQCKLGCVDVTGPALCRLPSLTGPCRANQPRYFYNHKVGKCQRFTYGGCKGNTNRFLTLGECQSRCQGSGA	-	167-218	-	-	223	Yes	10	missing signal + long neck + end peptide
HAMW01034865	97.68	complete	MALQFPRLKTVLTVFLVIGTSLPPVQ P DPVSIAAVISAASSAIIAGSSLTGTTLQGIAAAGWRVTCAIQVENWTRYPLLYPTARLKGGTLTVAPTAILPGKKEAFAVRKASGATGTYGTVSWEVAGMNQRVVLMWSAPFNFDHHSNWMGLGMTRDGLTSVANGNEWFEQMYYYSNNYDLKFERKEYYYFTDPVIYRDENFEIVGVMTNAHRAEIKVIFRPIRSKWENLAPTIRSVLEDNN	1-27	34-229	-	-	241	Yes	1	Signal + end peptide + (short tail)
HAMW01036212	13.03	internal	ERGPCSNYVVKWYFNSESQECAQFWYGGCQGSENRFDNRDECEAECIASETPVTEDPDFVSICDMPQEAGPCRGSLPRWYYDRLDRQCRTFYWSGCQGNENKFLSLQECQQTCMGVVPTAAPTTTTTTTITPAPYTFNPPPVSSSLVMTGSD	-	2-46	57-113	-	152	Yes	8	missing signal + 2 peptides
HAMW01037086	29.46	complete	MGRNVHAFLVLLCAVLPCVT S VVVTRTEADCSDSEAAYSSGCTSKFLLPDRPFMVIWNKPSESCEAHGINLNLSAWDIVENNKDAFAGDNMIIYYSLGHWPGLDWKTGAVQSNGGVPQRGNFTYHLQNAKTQVLKTTKPDFDGVAVIDMENWRPIFGHNFDHLHWYQAVSEDIVRARHPRLNSTQVKQEAAREFDAGARLFMEGTLNLTHTLRPHGHWGYYGFPRAWGGDVNDNLAYLWRGSRGLFPRIYLQDSAPFSSGEKYVRTQVNETLRVWAKFSTPDTLILPYSLCQDNGTNFFSLENLTLAIGLPGQMGAAGVVLWGSSRAFHTRDECHLLQKYVSTVLGPYAKNLTQFLSDCSALYCSAHGRCVERGLEALVQTQRVLSQQSRCLNDQVL…	1-21	33-449	-	-	458	Yes	4	Signal + neck + end long peptide
HAMW01037087	29.45	complete	MGRNVHAFLVLLCAVLPCVT S VVVTRTEADCSDSEAAYSSGCTSKFLLPDRPFMVIWNKPSESCEAHGINLNLSAWDIVENNKDAFAGDNMIIYYSLGHWPGLDWKTGAVQSNGGVPQRGNFTYHLQNAKTQVLKTTKPDFDGVAVIDMENWRPIFGHNFDHLHWYQAVSENIVRARHPRLNSTQVKQEAAREFDAGARLFMEGTLNLTHTLRPHGHWGYYGFPRAWGGDVNDNLAYLWRGSRGLFPRIYLQDSAPFSSGEKYVRTQVNETLRVWAKFSTPDTLILPYSLCQDNGTNFFSLCPWSLRGERAGGAGSDTARAQPAEPVPQRPSSEGDGGTWDEKCQDCRRTF	1-21	33-292	-	-	352	Yes	4	Signal + neck + end long peptide
HAMW01037088	28.56	complete	MGRNVHAFLVLLCAVLPCVT S VVVTRTEADCSDSEAAYSSGCTSKFLLPDRPFMVIWNKPSESCEAHGINLNLSAWDIVENNKDAFAGDNMIIYYSLGHWPGLDWKTGAVQSNGGVPQRGNFTYHLQNAKTQVLKTTKPDFDGVAVIDMENWRPIFGHNFDHLHWYQAVSENIVRARHPRLNSTQVKQEAAREFDAGARLFMEGTLNLTHTLRPHGHWGYYGFPRAWGGDVNDNLAYLWRGSRGLFPRIYLQDSAPFSSGEKYVRTQVNETLRVWAKFSTPDTLILPYSLCQDNGTNFFSLENLTLAIGLPGQMGAAGVVLWGSSRAFHTRDECHLLQKYVSTVLGPYAKNLTQFLSDCSALYCSAHGRCVERGLEALVQTQRVLSQQSRCLNDQVL…	1-21	33-449	-	-	458	Yes	4	Signal + neck + end long peptide
HAMW01038486	56	complete	MLKCSVVPKSWAVCLLLVLMTMMMMGGVQ S CFIRNCPRGGKRALEATRQCMACGPEGAGQCVGPDICCGPSMGCLMGTPETEVCQKENESSTPCTVSGRRCGLDNTGNCMAHGICCVEDACSFNTLCQASEQEDSTSTRHELLTLIRRLLVNRQYD	1-30	29-127	-	-	157	Yes	4	Signal + neck + end long peptide
HAMW01038487	55.35	complete	MLKCSVVPKSWAVCLLLVLMTMMMMGGVQ S CFIRNCPRGGKRALEATRQCMACGPEGAGQCVGPDICCGPSMGCLMGTPETEVCQKENESSTPCTVSGRRCGLDNTGNCMAHGICCVEDACSFNTLCQASEQEDSTSTRHELLTLIRRLLVNRQYD	1-30	29-127	-	-	157	Yes	4	Signal + neck + end long peptide
HAMW01038488	67.96	complete	MLKCSVVPKSWAVCLLLVLMTMMMMGGVQ S CFIRNCPRGGKRALEATRQCMACGPEGAGQCVGPDICCGPSMGCLMGTPETEVCQKENESSTPCTVSGRRCGLDNTGNCMAHGICCVEDACSFNTLCQASEQEDSTSTRHELLTLIRRLLVNRQYD	1-30	29-127	-	-	157	Yes	4	Signal + neck + end long peptide
HAMW01041806	414.64	complete	MFVLGLLSVLLVVAWEGVVVT G TDTCEPYANGCSTPFHLPVFYKTLFTPSCNKHDVCYRCGAKYGISKDTCDTTFLQNMEAACHVHDSDAVIGRRRGLALREKRSSCTVFARNFFYEAVHLFGALFYRDVDEVESFCSEAAAVACLPAH	1-22	1-146	-	-	150	Yes	4	Signal + neck + end long peptide
HAMW01041807	384.75	complete	MFVLGLLSVLLVVAWEGVVVT G TDTCEPYANGCSTPFHLPVFYKTLFTPSCNKHDVCYRCGAKYGISKDTCDTTFLQNMEAACHVHDSDAVIGRRRGLALREKRSSCTVFARNFFYEAVHLFGALFYRDVDEVESFCSEAAAVACLPAH	1-22	1-146	-	-	150	Yes	4	Signal + neck + end long peptide
HAMW01042647	16.6	5prime_partial	STLFNRFLCIWLLMTLHLNCVS G TDTSNTGPPDYCFEDPDGARCGEITLKTFFNRTSKQCQWFIYGGCHGNSNHFDTMDKCQATCQAARRKPKCYLPLIY	1-23	6-85	-	-	101	Yes	1	Signal + end peptide + (short tail)
HAMW01043070	125.67	complete	MMTYVRSSAIFLGWLLLAAVAVTSL G QQQQNACQQPPDSGRCRARILMYYYNAAKGQCQVFNYGGCGGNANRFRSEAACMEACKRAVPQNDVCKQPKVIGLCRAAFRRWYYDSVKGQCRRFIYGGCYGNDNNFHSRKSCQKRCESGFQG	1-26	7-89	92-146	-	150	Yes	2	Signal + 2 peptides
HAMW01043071	141.16	complete	MMTYVRSSAIFLGWLLLAAVAVTSL G QQQQNACQQPPDSGRCRARILMYYYNAAKGQCQVFNYGGCGGNANRFRSEAACMEACKRAVPQNDVCKQPKVIGLCRAAFRRWYYDSVKGQCRRFIYGGCYGNDNNFHSRKSCQKRCESGFQG	1-26	7-89	92-146	-	150	Yes	2	Signal + 2 peptides
HAMW01044640	27.35	internal	HLCLNVILRCLRTSDFLGSIGCCGFHFTIRYKITMRISQLIQTALLPHVALLLQLLLLLLGGQVHVMSATDLCAVRGSSCHAPFGLDLAYETLFSIPCHRHSICYSCGAKVGLSKEDCDEALHTEMYQACQPLQDPAICRFQADNVLALLTHILGTNYFHPARLPAPWCVEHGIENCLPLNDASSTAC	-	51-178	-	-	188	Yes	7	missing signal + end peptide
HAMW01045094	23.46	5prime_partial	MLSSKKHSSRIGHGLLWFCFLLVVGLSAFGTIAEEELLQTEYDGKQNDEKMEKLAVLATTSSVADAGTGRWEDTTQPPHSETTTVAATCEEFPLPPENGYITNSDKSSSGSGEVLRVWCEEGYTLSGPSTLLCPPESSHPGEQGVWVPQEEYFCLPSTNIVEQQTRTTDDIIDEDVFDDSAQAQAEDNQLGGIERQLSFEDIRCSQPTAPTNGKVIGTDYSMGATVTYACHAGYTLSGPSQVRCLAVPDPFHHRAIWDPPTLPSCLPVNPAPPPPSVLLSTPDTEGSEGPVFNPRQHPITAGRLTDTRPNSREVEGLPSLCSLAADTGPCRMAIPRFFFHPAALECLPFTYGGCDGNANNFDTFEACQAACR	-	315-371	-	-	373	Yes	10	missing signal + long neck + end peptide
HAMW01045095	24.53	5prime_partial	MLSSKKHSSRIGHGLLWFCFLLVVGLSAFGTIAEEELLQTEYDGKQNDEKMEKLAVLATTSSVADAGTGRWEDTTQPPHSETTTVAATCEEFPLPPENGYITNSDKSSSGSGEVLRVWCEEGYTLSGPSTLLCPPESSHPGEQGVWVPQEEYFCLPSTNIVEQQTRTTDDIIDEDVFDDSAQAQAEDNQLGGIERQLSFEDIRCSQPTAPTNGKVIGTDYSMGATVTYACHAGYTLSGPSQVRCLAVPDPFHHRAIWDPPTLPSCLPVNPAPPPPSVLLSTPDTEGSEGPVFNPRQHPITAGRLTDTRPNSREVEGLPSLCSLAADTGPCRMAIPRFFFHPAALECLPFTYGGCDGNANNFDTFEACQAACR	-	315-371	-	-	373	Yes	10	missing signal + long neck + end peptide
HAMW01071015	509.85	complete	MKVAAVLLATLVVVY A RPQKRFFIKDVENFFHNVVNKFEEKFNLAKETFNKLVHGRVDFDTVVQLLIPQIDSHPTEAACQTACTTGATAILGPAAPLASLVCGPACNAALAKIEEAAG	1-16	15-117	-	-	119	Yes	4	Signal + neck + end long peptide
HAMW01071016	698.15	complete	MKVAAVLLATLVVVY A RPQKRFFIKDVENFFHNVVNKFEEKFNLAKETFNKLVHGRVDFDTVVQLLIPQIDSHPTEAACQTACTTGATAILGPAAPLASLVCGPACNAALAKIEEAAG	1-16	15-117	-	-	119	Yes	4	Signal + neck + end long peptide
HAMW01071017	707.5	complete	MKVAAVLLATLVVVY A RPQKRFFIKDVENFFHNVVNKFEEKFNLAKETFNKLVHGRVDFDTVVQLLIPQIDSHPTEAACQTACTTGATAILGPAAPLASLVCGPACNAALAKIEEAAG	1-16	15-117	-	-	119	Yes	4	Signal + neck + end long peptide
HAMW01048640	57.2	complete	MAAMTWPHNSCWPLPSAAAVPMLLPLLLSVA A LQVLVVPVDGSYEHTCTLDTRSRGAHPNGICGKNLAQIVSVLCTPRGYVSNWFTKRSAPINGIQKDEASVDEKLRGILLNKKEALSYLHKRERGPRATRRAFGSQGITCECCYNRCSYYELLQYCN	1-32	45-158	-	-	159	No	4	Signal + neck + end long peptide
HAMW01049006	32.03	complete	MAGLCAALLLLVLATTVD A RASVFVESPFSDPGICQLPADPGMCYGYKPRYFFNSLSGACEEFIYGGCQGNSNRFPNKQTCERSCLNIPEELCLLPSDKGPCNGQFSLYYYNSVNGTCETFTYGGCEGNANMFRNKRQCLKGCKSHICQLPAETGLCKARMPMYFYNATSGQCETFIYGGCGGNDNRFPTKSQCQATCG	1-19	32-86	91-146	147-199	200	Yes	3	Signal + 3 peptides
HAMW01049007	35.63	complete	MAGLCAALLLLVLATTVD A RASVFVESPFSDPGICQLPADPGMCYGYKPRYFFNSLSGACEEFIYGGCQGNSNRFPNKQTCERSCLNIPEELCLLPSDKGPCNGQFSLYYYNSVNGTCETFTYGGCEGNANMFRNKRQCLKGCKSHICQLPAETGLCKARMPMYFYNATSGQCETFIYGGCGGNDNRFRTKDKCLATCA	1-19	32-86	91-146	147-199	200	Yes	3	Signal + 3 peptides
HAMW01049241	9.5	internal	GCQGNGNRFATEEECIAKCLHKDEAAVDSSSGDCRSRVHGCCPDGVTPARGPNKEGCPSVDSSSAEEQCQRSRFGCCADGITAATGPNEAGCPAVGGDDKDIRDNNDDDDNKNIVSDNRVDDNGNVVAGAEAPCRHTRYGCCSDGVTEARGPRKEGCGENEVAQPEKKCEQSYYGCCPGSDVAASGPNHEGCATASDATTDFDPAVCSDGENRGTCTDYSVKWYFDMKESRCKRFWYGGCGGNGNVFDTEEQCKLGCVDVTGPALCRLPSLTGPCRANQPRYFYNHKVGKCQRFTYGGCKGNTNRFLTLGECQSRCQGSGADKD	-	265-316	-	-	324	Yes	5	Signal + long neck + end peptide
HAMW01052898	17.47	complete	MCLKLLKEKKFCGGSRLPSINMRVVLLFWFFILTQQDEAGMVRADDDKVAGADMAEHGGHGHAGMVMPGEEMNDECCACGHAMYTVTFQGLWSRHTHPKHFPQAKYAYLLHWSNIVGSTHSNDYRIWQYDQFASRAVKEVCEFGSSRSLENDMKDNSEKIRTVIKTKSLWGPQNILGSVKAVYTVNKKKHLLSLLTMIGPSPDWCLGVSALSMCNANCTWADNVEIDLYPWDAGTDSGITYMARNQPSDPPEKIHRLTSSYPNNRASPFFGQSPLKPMARLVISKNTEVCGSDSGEDPSSNGSGPSTEELVSMMKQKMMMKKKLEMEKCSVSEWGEWEECSNDCGAGMRSRQRMLKTPGILESMCSVELMEKEPCEGDCSAPARRKIADDFVMRHDLER…	-	470-521	-	-	817	Yes	11	missing signal + mid peptide + tail
HAMW01052899	16.05	complete	MCLKLLKEKKFCGGSRLPSINMRVVLLFWFFILTQQDEAGMVRADDDKVAGADMAEHGGHGHAGMVMPGEEMNDECCACGHAMYTVTFQGLWSRHTHPKHFPQAKYAYLLHWSNIVGSTHSNDYRIWQYDQFASRAVKEVCEFGSSRSLENDMKDNSEKIRTVIKTKSLWGPQNILGSVKAVYTVNKKKHLLSLLTMIGPSPDWCLGVSALSMCNANCTWADNVEIDLYPWDAGTDSGITYMARNQPSDPPEKIHRLTSSYPNNRASPFFGQSPLKPMARLVISKNTEVCGSDSGEDPSSNGSGPSTEELVSMMKQKMMMKKKLEMEKCSVSEWGEWEECSNDCGAGMRSRQRMLKTPGILESMCSVELMEKEPCEGDCSAPARRKIADDFVMRHDLER…	-	470-521	-	-	823	Yes	11	missing signal + mid peptide + tail
HAMW01052900	14.38	5prime_partial	LQEEKICDPHVIAHRYLVKKEGVRFTWLAPKTLTAPCIQFRATVIEQSDVWFKDEGGLTKVICEELTQQDEAGMVRADDDKVAGADMAEHGGHGHAGMVMPGEEMNDECCACGHAMYTVTFQGLWSRHTHPKHFPQAKYAYLLHWSNIVGSTHSNDYRIWQYDQFASRAVKEVCEFGSSRSLENDMKDNSEKIRTVIKTKSLWGPQNILGSVKAVYTVNKKKHLLSLLTMIGPSPDWCLGVSALSMCNANCTWADNVEIDLYPWDAGTDSGITYMARNQPSDPPEKIHRLTSSYPNNRASPFFGQSPLKPMARLVITKNTEVCGSDSGEDPSSHGSGPSTEELVSMMKQKMMMKKKLEMEKCSVSEWGEWEECSNDCGAGMRSRQRMLKTPGILESMCS…	-	503-554	-	-	856	Yes	11	missing signal + mid peptide + tail
HAMW01052901	14.72	complete	MCLKLLKEKKFCGGSRLPSINMRVVLLFWFFILTQQDEAGMVRADDDKVAGADMAEHGGHGHAGMVMPGEEMNDECCACGHAMYTVTFQGLWSRHTHPKHFPQAKYAYLLHWSNIVGSTHSNDYRIWQYDQFASRAVKEVCEFGSSRSLENDMKDNSEKIRTVIKTKSLWGPQNILGSVKAVYTVNKKKHLLSLLTMIGPSPDWCLGVSALSMCNANCTWADNVEIDLYPWDAGTDSGITYMARNQPSDPPEKIHRLTSSYPNNRASPFFGQSPLKPMARLVITKNTEVCGSDSGEDPSSHGSGPSTEELVSMMKQKMMMKKKLEMEKCSVSEWGEWEECSNDCGAGMRSRQRMLKTPGILESMCSVELMEKEPCEGDCSAPARRKIADDFVMRHDLER…	-	470-521	-	-	838	Yes	11	missing signal + mid peptide + tail
HAMW01052902	15.04	complete	MCLKLLKEKKFCGGSRLPSINMRVVLLFWFFILTQQDEAGMVRADDDKVAGADMAEHGGHGHAGMVMPGEEMNDECCACGHAMYTVTFQGLWSRHTHPKHFPQAKYAYLLHWSNIVGSTHSNDYRIWQYDQFASRAVKEVCEFGSSRSLENDMKDNSEKIRTVIKTKSLWGPQNILGSVKAVYTVNKKKHLLSLLTMIGPSPDWCLGVSALSMCNANCTWADNVEIDLYPWDAGTDSGITYMARNQPSDPPEKIHRLTSSYPNNRASPFFGQSPLKPMARLVITKNTEVCGSDSGEDPSSHGSGPSTEELVSMMKQKMMMKKKLEMEKCSVSEWGEWEECSNDCGAGMRSRQRMLKTPGILESMCSVELMEKEPCEGDCSAPARRKIADDFVMRHDLER…	-	470-521	-	-	823	Yes	11	missing signal + mid peptide + tail
HAMW01052903	13.83	5prime_partial	LQEEKICDPHVIAHRYLVKKEGVRFTWLAPKTLTAPCIQFRATVIEQSDVWFKDEGGLTKVICEELTQQDEAGMVRADDDKVAGADMAEHGGHGHAGMVMPGEEMNDECCACGHAMYTVTFQGLWSRHTHPKHFPQAKYAYLLHWSNIVGSTHSNDYRIWQYDQFASRAVKEVCEFGSSRSLENDMKDNSEKIRTVIKTKSLWGPQNILGSVKAVYTVNKKKHLLSLLTMIGPSPDWCLGVSALSMCNANCTWADNVEIDLYPWDAGTDSGITYMARNQPSDPPEKIHRLTSSYPNNRASPFFGQSPLKPMARLVITKNTEVCGSDSGEDPSSHGSGPSTEELVSMMKQKMMMKKKLEMEKCSVSEWGEWEECSNDCGAGMRSRQRMLKTPGILESMCS…	-	503-554	-	-	871	Yes	11	missing signal + mid peptide + tail
HAMW01053009	21.76	3prime_partial	MSSSLRLEVTVLLAAILVTCSH G LKIDFSRLSLPSRSFLHTDKRSSCQGNPCDPSTPFLCRESPTCIRLVDVCDGKWDCEGGFDEDPALCNAVSRPPFDAMYKFLDDQKQWIIP	1-23	24-114	-	-	114	Yes	1	Signal + end peptide + (short tail)
HAMW01053010	13.75	internal	LSNGLTALKQFHSPMSSSLRLEVTVLLAAILVTCSHGLKIDFSRLSLPSRSFLHTDKRSSCQGNPCDPSTPFLCRESPTCIRLVDVCDGKWDCEGGFDEDPALCNAVSRPPFDAMYKFLDDQKQWIIP	-	38-128	-	-	128	Yes	7	missing signal + end peptide
HAMW01059009	29.72	complete	MLTKFETKSARVKGLCFHPKRPWVLASLHNGVIQLWDYRMCTLIDKFDEHDGPVRGICFHQQQPLFVSGGDDYKIKVWNYKQRRCLFTLLGHLDYIRTTFFHHEYPWVLSASDDQTIRIWNWQSRTCISVLTGHSHYVMCAQFHPSEDMVVSASLDQTVRVWDISGLRKKNVAPGPGGIEDRLRNPTQTDLFGTSDAIVKHVLEGHDRGVNWAVFHPTLPLIVSGADDRQVKLWRMNESKAWEVDTCRGHYNNVSCCIFHPRQELIMSNSEDKSIRVWDMSKRTGVQTFRREHDRFWVIAAHPTLNLFAAGHDNGMIIFKLEKERPAMAVHQNLLFYVKDRFLRRLDFTTSKDLPVMQLRGGSRTPVSTMSYNPAENAVLLCTTASNLENSTYDLYLVP…	-	1-25	-	-	1228	No	11	missing signal + mid peptide + tail
HAMW01055952	34.18	complete	MAPNKSHNGVLVVLVVLALLASPIAS A WRIDCTRFVFAPRCRGVAAKRGNNSPTAQQSAGLDDVDTQVLQSSLSDAQRRDPASFLQLLMALSPAMNKAAPVAQRRKDSVDDYLTS	1-27	29-63	-	-	116	Yes	1	Signal + end peptide + (short tail)
HAMW01055952	32.24	complete	MAPNKSHNGVLVVLVVLALLASPIAS A WRIDCTRFVFAPRCRGVAAKRGNNSPTAQQSAGLDDVDTQVLQSSLSDAQRRDPASFLQLLMALSPAMNKAAPVAQRRKDSVDDYLTS	1-27	29-63	-	-	116	Yes	1	Signal + end peptide + (short tail)
HAMW01059009	29.27	complete	MLTKFETKSARVKGLCFHPKRPWVLASLHNGVIQLWDYRMCTLIDKFDEHDGPVRGICFHQQQPLFVSGGDDYKIKVWNYKQRRCLFTLLGHLDYIRTTFFHHEYPWVLSASDDQTIRIWNWQSRTCISVLTGHSHYVMCAQFHPSEDMVVSASLDQTVRVWDISGLRKKNVAPGPGGIEDRLRNPTQTDLFGTSDAIVKHVLEGHDRGVNWAVFHPTLPLIVSGADDRQVKLWRMNESKAWEVDTCRGHYNNVSCCIFHPRQELIMSNSEDKSIRVWDMSKRTGVQTFRREHDRFWVIAAHPTLNLFAAGHDNGMIIFKLEKERPAMAVHQNLLFYVKDRFLRRLDFTTSKDLPVMQLRGGSRTPVSTMSYNPAENAVLLCTTASNLENSTYDLYLVP…	-	1-25	-	-	1228	No	11	missing signal + mid peptide + tail
HAMW01059166	72.3	complete	MLTIPRTRAGAMVAAVLVVLVAMMFVMAVPGTE A ADVCARHANGCSIPGDLPFFYKRKFTPACNRHDVCYGCGAMYGVSRNACDSELLKDMLQACTSGGRRRDVSVSKRSSCSFVARIYYDAVRSFGRNRYHNYGRTESYCSESWVRQSCLPI	1-34	16-150	-	-	154	Yes	4	Signal + neck + end long peptide
HAMW01060643	15.24	complete	MMSTLFNRFLCIWLLMTLHLNCVS G TDTSNTGPPDYCFEDPDGARCGEITLKTFFNRTSKQCQWFIYGGCHGNSNHFDTMDKCQATCQAARRKPKCYLPLIY	1-25	8-87	-	-	103	Yes	1	Signal + end peptide + (short tail)
