# Supplementary material for: Transcriptomic Analysis of Marine Gastropod Hemifusus tuba Provides Novel Insights into Conotoxin Genes
Source: Mar Drugs. 2019 Aug 10;17(8):466. doi: 10.3390/md17080466 (PMC6722550; doi:10.3390/md17080466)
Supplement: Supplementary file 1 [file marinedrugs-17-00466-s001.zip › Supplementary_Table_S2.csv]

#Supplementary Table S2 - Details of the 82 containing putative conopeptides domains and following characterisation. Initial BlastP Hit	e-value	Conoserver	ConoDictor and ConoSorter prediction	Superfamilly and Cysteine Frameworks	and peptide type are provided.
conopeptid_ID	domain_ID	transcript_ID	gene_ID	blastp_hit	blastp_start	blastp_end	domain	blastp_evalue	blastp_Conoserver	ConoDictor	ConoSorter	selected	superfamilly	cysteine_framework	cysteine_framework	peptide_type
Htu_IX_1	HAMW01007693:315-371	HAMW01007693	TRINITY_g1603	conoserser:P05693	315	371		3.32E-18	Divergent MTFLLLLVSV [IX]		T	Yes	Divergent MTFLLLLVSV	C-C-C-C-C-C	IX	Conotoxin
Htu_VIII_1	HAMW01021795:82-202	HAMW01021795	TRINITY_g2729	conoserser:P06388	82	202		3.23E-16	[VIII]			Yes		C-C-C-C-C-C-C-C-C-C	VIII	Conotoxin
Htu_IX_2	HAMW01024618:23-74	HAMW01024618	TRINITY_g2955	conoserser:P05695	23	74		8.34E-08	Divergent MTFLLLLVSV [IX]		MTFLLLLVSV	Yes	Divergent MTFLLLLVSV	C-C-C-C-C-C	IX	Conotoxin
Htu_UNK_1	HAMW01031115:45-158	HAMW01031115	TRINITY_g3474	conoserser:P06729	45	158		9.24E-10			T	Yes		C-CC-C-C	I or XXIV	Conotoxin
Htu_IX_3	HAMW01064912:255-315	HAMW01064912	TRINITY_g5773	conoserser:P05693	255	315		1.37E-14	Divergent MTFLLLLVSV [IX]		T	Yes	Divergent MTFLLLLVSV	C-C-C-C-C-C	IX	Conotoxin
Htu_IX_3	HAMW01064913:220-280	HAMW01064913	TRINITY_g5773	conoserser:P05693	220	280		1.91E-14	Divergent MTFLLLLVSV [IX]		T	Yes	Divergent MTFLLLLVSV	C-C-C-C-C-C	IX	Conotoxin
Htu_IX_3	HAMW01064914:255-315	HAMW01064914	TRINITY_g5773	conoserser:P05693	255	315		1.37E-14	Divergent MTFLLLLVSV [IX]		T	Yes	Divergent MTFLLLLVSV	C-C-C-C-C-C	IX	Conotoxin
Htu_IX_3	HAMW01064915:220-280	HAMW01064915	TRINITY_g5774	conoserser:P05693	220	280		2.53E-16	Divergent MTFLLLLVSV [IX]		T	Yes	Divergent MTFLLLLVSV	C-C-C-C-C-C	IX	Conotoxin
Htu_IX_4c	HAMW01068253:144-199	HAMW01068253	TRINITY_g8248	swisprot:D2Y489	144	199	repeat 3	2.93E-14	Divergent MTFLLLLVSV [IX]		T	Yes	Divergent MTFLLLLVSV	C-C-C-C-C-C	IX	Conotoxin
Htu_IX_4b	HAMW01068253:91-146	HAMW01068253	TRINITY_g8248	swisprot:D2Y489	91	146	repeat 2	7.09E-12	Divergent MTFLLLLVSV [IX]			Yes	Divergent MTFLLLLVSV	C-C-C-C-C-C	IX	Conotoxin
Htu_IX_4a	HAMW01068253:32-86	HAMW01068253	TRINITY_g8248	swisprot:D2Y489	32	86	repeat 1	2.34E-11	Divergent MTFLLLLVSV [IX]		T	Yes	Divergent MTFLLLLVSV	C-C-C-C-C-C	IX	Conotoxin
Htu_IX_5b	HAMW01069724:79-131	HAMW01069724	TRINITY_g9382	conoserser:P05806	79	131	repeat 2	4.03E-13	Divergent MTFLLLLVSV [IX]			Yes	Divergent MTFLLLLVSV	C-C-C-C-C-C	IX	Conotoxin
Htu_IX_5a	HAMW01069724:14-64	HAMW01069724	TRINITY_g9382	conoserser:P05806	14	64	repeat 1	1.01E-09	Divergent MTFLLLLVSV [IX]			Yes	Divergent MTFLLLLVSV	C-C-C-C-C-C	IX	Conotoxin
	HAMW01000071:55-108	HAMW01000071	TRINITY_g10058	conoserser:P06730	55	108		0.00000205				No
Htu_IX_6b	HAMW01003224:79-130	HAMW01003224	TRINITY_g12589	conoserser:P05805	79	130	repeat 2	1.63E-13	Divergent MTFLLLLVSV [IX]		T	Yes	Divergent MTFLLLLVSV	C-C-C-C-C-C	IX	Conotoxin
Htu_IX_6a	HAMW01003224:9-63	HAMW01003224	TRINITY_g12589	conoserser:P05805	9	63	repeat 1	7.27E-09	Divergent MTFLLLLVSV [IX]		MTFLLLLVSV	Yes	Divergent MTFLLLLVSV	C-C-C-C-C-C	IX	Conotoxin
Htu_IX_7	HAMW01003271:2-46	HAMW01003271	TRINITY_g12626	conoserser:P05696	2	46		0.000000036	Divergent MTFLLLLVSV [IX]		MTFLLLLVSV	Yes	Divergent MTFLLLLVSV	C-C-C-C-C-C	IX	Conotoxin
Htu_UNK_2	HAMW01070718:25-95	HAMW01070718	TRINITY_g57898	conoserser:P06335	25	95		2.43E-29				Yes		C-C	(fragment)	Conotoxin
Htu_UNK_3	HAMW01008700:34-229	HAMW01008700	TRINITY_g16806	swisprot:P0DKQ8	34	229		2.89E-70				Yes			noCys	Conotoxin
	HAMW01011428:96-149	HAMW01011428	TRINITY_g19052	conoserser:P06730	96	149		0.00000297				No
	HAMW01012961:5-58	HAMW01012961	TRINITY_g20246	conoserser:P05757	5	58		0.00000193				No
	HAMW01012961:5-58	HAMW01012961	TRINITY_g20246	conoserser:P05757	5	58		0.00000193				No
Htu_VIII_2	HAMW01013910:49-171	HAMW01013910	TRINITY_g20989	conoserser:P06388	49	171		2.6E-16	[VIII]			Yes		C-C-C-C-C-C-C-C-C-C	VIII	Conotoxin
Htu_IX_8a	HAMW01016946:27-83	HAMW01016946	TRINITY_g23354	conoserser:P05693	27	83	repeat 1	6.44E-11	Divergent MTFLLLLVSV [IX]		T	Yes	Divergent MTFLLLLVSV	C-C-C-C-C-C	IX	Conotoxin
Htu_IX_8b	HAMW01016946:106-143	HAMW01016946	TRINITY_g23354	conoserser:P05693	106	143	repeat 2	2.19E-08	Divergent MTFLLLLVSV [IX]		MTFLLLLVSV	Yes	Divergent MTFLLLLVSV	C-C-C-C(-C-C)	IX	Conotoxin
Htu_XXII_1	HAMW01019430:24-114	HAMW01019430	TRINITY_g25397	conoserser:P06730	24	114		2.06E-68				Yes		C-C-C-C-C-C-C(-C)	XXII	Conotoxin
Htu_IX_9	HAMW01020918:112-164	HAMW01020918	TRINITY_g26608	conoserser:P05695	112	164		5.99E-09	Divergent MTFLLLLVSV [IX]			Yes	Divergent MTFLLLLVSV	C-C-C-C-C-C	IX	Conotoxin
Htu_IX_10	HAMW01021465:90-135	HAMW01021465	TRINITY_g27040	swisprot:D2Y488	90	135		1.89E-11	Divergent MTFLLLLVSV [IX]			Yes	Divergent MTFLLLLVSV	C-C-C-C(-C-C)	IX	Conotoxin
Htu_IX_6b	HAMW01026373:79-130	HAMW01026373	TRINITY_g30969	conoserser:P05805	79	130	repeat 2	3.28E-13	Divergent MTFLLLLVSV [IX]		T	Yes	Divergent MTFLLLLVSV	C-C-C-C-C-C	IX	Conotoxin
Htu_IX_6a	HAMW01026373:9-63	HAMW01026373	TRINITY_g30969	conoserser:P05805	9	63	repeat 1	1.35E-08	Divergent MTFLLLLVSV [IX]		MTFLLLLVSV	Yes	Divergent MTFLLLLVSV	C-C-C-C-C-C	IX	Conotoxin
Htu_IX_11	HAMW01026375:33-124	HAMW01026375	TRINITY_g30970	conoserser:P05805	33	124		4.87E-13	Divergent MTFLLLLVSV [IX]		T	Yes	Divergent MTFLLLLVSV	C-C-C-C-C-C	IX	Conotoxin
Htu_IX_12c	HAMW01028437:193-248	HAMW01028437	TRINITY_g32661	conoserser:P04119	193	248	repeat 3	8.72E-13	Divergent MTFLLLLVSV [IX]		T	Yes	Divergent MTFLLLLVSV	C-C-C-C-C-C	IX	Conotoxin
Htu_IX_12b	HAMW01028437:133-189	HAMW01028437	TRINITY_g32661	conoserser:P04119	133	189	repeat 2	1.24E-11	Divergent MTFLLLLVSV [IX]		MTFLLLLVSV	Yes	Divergent MTFLLLLVSV	C-C-C-C-C-C	IX	Conotoxin
Htu_IX_8a	HAMW01028437:59-115	HAMW01028437	TRINITY_g32661	conoserser:P04119	59	115	repeat 1	1.29E-09	Divergent MTFLLLLVSV [IX]		T	Yes	Divergent MTFLLLLVSV	C-C-C-C-C-C	IX	Conotoxin
	HAMW01028437:1-42	HAMW01028437	TRINITY_g32661	conoserser:P04119	1	42	repeat 0	0.000006				No
	HAMW01029175:31-170	HAMW01029175	TRINITY_g33235	conoserser:P06729	31	170		5.08E-10				No
Htu_VIII_3	HAMW01033478:16-150	HAMW01033478	TRINITY_g36742	conoserser:P06388	16	150		6.75E-35	[VIII]			Yes		C-C-C-C-C-C-C-C-C-C	VIII	Conotoxin
Htu_IX_13	HAMW01034062:167-218	HAMW01034062	TRINITY_g37190	conoserser:P04120	167	218		4.07E-13	Divergent MTFLLLLVSV [IX]		T	Yes	Divergent MTFLLLLVSV	C-C-C-C-C-C	IX	Conotoxin
Htu_UNK_3	HAMW01034865:34-229	HAMW01034865	TRINITY_g37861	swisprot:P0DKQ8	34	229		2.89E-70				Yes			noCys	Conotoxin
Htu_IX_14b	HAMW01036212:57-113	HAMW01036212	TRINITY_g38913	conoserser:P05806	57	113	repeat 2	1.99E-13	Divergent MTFLLLLVSV [IX]		MTFLLLLVSV	Yes	Divergent MTFLLLLVSV	C-C-C-C-C-C	IX	Conotoxin
Htu_IX_14a	HAMW01036212:2-46	HAMW01036212	TRINITY_g38913	conoserser:P05806	2	46	repeat 1	1.24E-09	Divergent MTFLLLLVSV [IX]		MTFLLLLVSV	Yes	Divergent MTFLLLLVSV	C-C-C-C-C-C	IX	Conotoxin
Htu_O4_1	HAMW01037086:33-449	HAMW01037086	TRINITY_g39607	conoserser:P05539	33	449		9.1E-77			O4	Yes	O4			Conotoxin
Htu_O4_2	HAMW01037087:33-292	HAMW01037087	TRINITY_g39608	conoserser:P05539	33	292		8.48E-48			O4	Yes	O4			Conotoxin
Htu_O4_1	HAMW01037088:33-449	HAMW01037088	TRINITY_g39608	conoserser:P05539	33	449		7.51E-77			O4	Yes	O4			Conotoxin
Htu_O1_1	HAMW01038486:29-127	HAMW01038486	TRINITY_g40613	conoserser:P05809	29	127		6.74E-29		O1		Yes	O1	C-C-C-CC-C-C-C-C-C-CC-C-C	(complex)	Conopressin
Htu_O1_1	HAMW01038487:29-127	HAMW01038487	TRINITY_g40613	conoserser:P05809	29	127		6.74E-29		O1		Yes	O1	C-C-C-CC-C-C-C-C-C-CC-C-C	(complex)	Conopressin
Htu_O1_1	HAMW01038488:29-127	HAMW01038488	TRINITY_g40613	conoserser:P05809	29	127		6.74E-29		O1		Yes	O1	C-C-C-CC-C-C-C-C-C-CC-C-C	(complex)	Conopressin
Htu_VIII_4	HAMW01041806:1-146	HAMW01041806	TRINITY_g42660	conoserser:P06388	1	146		1.5E-64	[VIII]			Yes		C-C-C-C-C-C-C-C-C-C	VIII	Conotoxin
Htu_VIII_4	HAMW01041807:1-146	HAMW01041807	TRINITY_g42661	conoserser:P06388	1	146		1.5E-64	[VIII]			Yes		C-C-C-C-C-C-C-C-C-C	VIII	Conotoxin
Htu_IX_15	HAMW01042647:6-85	HAMW01042647	TRINITY_g43177	conoserser:P05693	6	85		2.86E-10	Divergent MTFLLLLVSV [IX]		T	Yes	Divergent MTFLLLLVSV	C-C-C-C-C-C	IX	Conotoxin
Htu_IX_16a	HAMW01043070:7-89	HAMW01043070	TRINITY_g43432	conoserser:P05805	7	89	repeat 1	3.41E-15	Divergent MTFLLLLVSV [IX]		MTFLLLLVSV	Yes	Divergent MTFLLLLVSV	C-C-C-C-C-C	IX	Conotoxin
Htu_IX_16b	HAMW01043070:92-146	HAMW01043070	TRINITY_g43432	conoserser:P05805	92	146	repeat 2	1.58E-12	Divergent MTFLLLLVSV [IX]		T	Yes	Divergent MTFLLLLVSV	C-C-C-C-C-C	IX	Conotoxin
Htu_IX_16a	HAMW01043071:7-89	HAMW01043071	TRINITY_g43433	conoserser:P05805	7	89	repeat 1	3.41E-15	Divergent MTFLLLLVSV [IX]		MTFLLLLVSV	Yes	Divergent MTFLLLLVSV	C-C-C-C-C-C	IX	Conotoxin
Htu_IX_16b	HAMW01043071:92-146	HAMW01043071	TRINITY_g43433	conoserser:P05805	92	146	repeat 2	1.58E-12	Divergent MTFLLLLVSV [IX]		T	Yes	Divergent MTFLLLLVSV	C-C-C-C-C-C	IX	Conotoxin
Htu_VIII_5	HAMW01044640:51-178	HAMW01044640	TRINITY_g44402	conoserser:P06388	51	178		4.55E-18	[VIII]			Yes		C-C-C-C-C-C-C-C-C-C	VIII	Conotoxin
Htu_IX_1	HAMW01045094:315-371	HAMW01045094	TRINITY_g44657	conoserser:P05693	315	371		3.63E-18	Divergent MTFLLLLVSV [IX]		T	Yes	Divergent MTFLLLLVSV	C-C-C-C-C-C	IX	Conotoxin
Htu_IX_1	HAMW01045095:315-371	HAMW01045095	TRINITY_g44657	conoserser:P05693	315	371		3.63E-18	Divergent MTFLLLLVSV [IX]		T	Yes	Divergent MTFLLLLVSV	C-C-C-C-C-C	IX	Conotoxin
Htu_XIV_1	HAMW01071015:15-117	HAMW01071015	TRINITY_g58195	swisprot:D6C4I6	15	117		8.07E-25	Divergent MKVAVVLLVS [XIV]			Yes	Divergent MKVAVVLLVS	C-C-C-C	XIV	Conotoxin
Htu_XIV_1	HAMW01071016:15-117	HAMW01071016	TRINITY_g58195	swisprot:D6C4I6	15	117		8.07E-25	Divergent MKVAVVLLVS [XIV]			Yes	Divergent MKVAVVLLVS	C-C-C-C	XIV	Conotoxin
Htu_XIV_1	HAMW01071017:15-117	HAMW01071017	TRINITY_g58195	swisprot:D6C4I6	15	117		8.07E-25	Divergent MKVAVVLLVS [XIV]			Yes	Divergent MKVAVVLLVS	C-C-C-C	XIV	Conotoxin
	HAMW01048640:45-158	HAMW01048640	TRINITY_g46915	conoserser:P06729	45	158		9.24E-10				No
Htu_IX_16c	HAMW01049006:147-199	HAMW01049006	TRINITY_g47160	swisprot:D2Y489	147	199	repeat 3	3.25E-14	Divergent MTFLLLLVSV [IX]		T	Yes	Divergent MTFLLLLVSV	C-C-C-C-C-C	IX	Conotoxin
Htu_IX_4b	HAMW01049006:91-146	HAMW01049006	TRINITY_g47160	swisprot:D2Y489	91	146	repeat 2	6.94E-12	Divergent MTFLLLLVSV [IX]			Yes	Divergent MTFLLLLVSV	C-C-C-C-C-C	IX	Conotoxin
Htu_IX_4a	HAMW01049006:32-86	HAMW01049006	TRINITY_g47160	swisprot:D2Y489	32	86	repeat 1	2.34E-11	Divergent MTFLLLLVSV [IX]		T	Yes	Divergent MTFLLLLVSV	C-C-C-C-C-C	IX	Conotoxin
Htu_IX_16d	HAMW01049007:147-199	HAMW01049007	TRINITY_g47160	swisprot:D2Y489	147	199	repeat 3	2.93E-14	Divergent MTFLLLLVSV [IX]		T	Yes	Divergent MTFLLLLVSV	C-C-C-C-C-C	IX	Conotoxin
Htu_IX_4b	HAMW01049007:91-146	HAMW01049007	TRINITY_g47160	swisprot:D2Y489	91	146	repeat 2	7.09E-12	Divergent MTFLLLLVSV [IX]			Yes	Divergent MTFLLLLVSV	C-C-C-C-C-C	IX	Conotoxin
Htu_IX_4a	HAMW01049007:32-86	HAMW01049007	TRINITY_g47160	swisprot:D2Y489	32	86	repeat 1	2.34E-11	Divergent MTFLLLLVSV [IX]		T	Yes	Divergent MTFLLLLVSV	C-C-C-C-C-C	IX	Conotoxin
Htu_IX_13	HAMW01049241:265-316	HAMW01049241	TRINITY_g47313	conoserser:P04120	265	316		1.39E-12	Divergent MTFLLLLVSV [IX]		T	Yes	Divergent MTFLLLLVSV	C-C-C-C-C-C	IX	Conotoxin
Htu_IX_17	HAMW01052898:470-521	HAMW01052898	TRINITY_g49618	conoserser:P05694	470	521		1.63E-11	Divergent MTFLLLLVSV [IX]			Yes	Divergent MTFLLLLVSV	C-C-C-C-C-C	IX	Conotoxin
Htu_IX_17	HAMW01052899:470-521	HAMW01052899	TRINITY_g49618	conoserser:P05694	470	521		1.44E-11	Divergent MTFLLLLVSV [IX]			Yes	Divergent MTFLLLLVSV	C-C-C-C-C-C	IX	Conotoxin
Htu_IX_17	HAMW01052900:503-554	HAMW01052900	TRINITY_g49619	conoserser:P05694	503	554		1.42E-11	Divergent MTFLLLLVSV [IX]			Yes	Divergent MTFLLLLVSV	C-C-C-C-C-C	IX	Conotoxin
Htu_IX_17	HAMW01052901:470-521	HAMW01052901	TRINITY_g49619	conoserser:P05694	470	521		1.47E-11	Divergent MTFLLLLVSV [IX]			Yes	Divergent MTFLLLLVSV	C-C-C-C-C-C	IX	Conotoxin
Htu_IX_17	HAMW01052902:470-521	HAMW01052902	TRINITY_g49619	conoserser:P05694	470	521		1.35E-11	Divergent MTFLLLLVSV [IX]			Yes	Divergent MTFLLLLVSV	C-C-C-C-C-C	IX	Conotoxin
Htu_IX_17	HAMW01052903:503-554	HAMW01052903	TRINITY_g49619	conoserser:P05694	503	554		1.43E-11	Divergent MTFLLLLVSV [IX]			Yes	Divergent MTFLLLLVSV	C-C-C-C-C-C	IX	Conotoxin
Htu_XXII_1	HAMW01053009:24-114	HAMW01053009	TRINITY_g49689	conoserser:P06730	24	114		1.14E-37				Yes		C-C-C-C-C-C-C(-C)	XXII	Conotoxin
Htu_XXII_1	HAMW01053010:38-128	HAMW01053010	TRINITY_g49689	conoserser:P06730	38	128		1.07E-37				Yes		C-C-C-C-C-C-C(-C)	XXII	Conotoxin
	HAMW01059009:1-25	HAMW01059009	TRINITY_g53611	conoserser:P01367	1	25		2.54E-10				No
Htu_UNK_5	HAMW01055952:29-63	HAMW01055952	TRINITY_g51634	conoserser:P06727	29	63		7.5E-11				Yes		C-C	(fragment)	Conotoxin
Htu_UNK_5	HAMW01055952:29-63	HAMW01055952	TRINITY_g51634	conoserser:P06727	29	63		7.5E-11				Yes		C-C	(fragment)	Conotoxin
	HAMW01059009:1-25	HAMW01059009	TRINITY_g53611	conoserser:P01367	1	25		1.27E-10				No
Htu_VIII_3	HAMW01059166:16-150	HAMW01059166	TRINITY_g53720	conoserser:P06388	16	150		6.75E-35	[VIII]			Yes		C-C-C-C-C-C-C-C-C-C	VIII	Conotoxin
Htu_IX_15	HAMW01060643:8-87	HAMW01060643	TRINITY_g54753	conoserser:P05693	8	87		2.67E-10	Divergent MTFLLLLVSV [IX]		T	Yes	Divergent MTFLLLLVSV	C-C-C-C-C-C	IX	Conotoxin
