# Supplementary material for: Transcriptomic Analysis of Marine Gastropod Hemifusus tuba Provides Novel Insights into Conotoxin Genes
Source: Mar Drugs. 2019 Aug 10;17(8):466. doi: 10.3390/md17080466 (PMC6722550; doi:10.3390/md17080466)
Supplement: Supplementary file 1 [file marinedrugs-17-00466-s001.zip › Supplementary_Table_S3.csv]

#Supplementary Table S3 - Characterisation of 23 polymorphic microsatellite loci in H. tuba. For each microsatellite motif structure	primer sequences	annealing temperature (Ta)	observed number of alleles (Na)	Allele size range	observed heterozygosity (HO)	expected heterozygosity (HE)	polymorphic information content (PIC) and p-value for divergence from HWE are provided.
Locus	Repeat motif	Forward primer sequence (5'-3')	Reverse primer sequence (5'-3')	Ta (∞C)	Na	Expected size (bp)	HO	HE	PIC	HWE P-value
HT4	(AC)7	CCATACAAACATCTGGGTCA	TTAAGGTTGGGAGAAGGGT	56	8	202-218	1.000	0.808	0.769	0.105
HT5	(ACA)7	CAGTGACTTCAGGATTTCGTTC	TTCTTCTTGCGTGAGTTTCG	59	7	224-244	0.929	0.821	0.781	0.850
HT10	(ACC)7	TCTCCCGTCTCCTCTGTCCA	TGTTTCTTTCGCTGCCCTCT	60	5	206-224	0.767	0.651	0.603	0.061
HT13	(AG)7	AAGAGAGATGGATAGGCAGGA	CCATCTGTGGAGTTTGCATTA	56	6	110-128	0.800	0.715	0.665	0.065
HT15	(AG)7	GAAACTGCGTGACAACATAGA	CATTTTGCCAGGTGAAGTAA	54	2	133-135	0.433	0.381	0.305	0.642
HT20	(AG)7	TGCCTCTTCTTAAAACCCAG	GTGTTCTGTAAGCCCTCTGC	55	4	184-200	0.967	0.647	0.565	0.000
HT22	(AG)7	CAATCTACCCAGTACCCGTCC	ATCTTCATCTTGCCTGCCTC	57	4	137-149	0.567	0.621	0.543	0.637
HT23	(AG)7	GCTAAAATGTAACATGCAAAATGAT	TCAGGGCAGGGTGTAAGGA	58	6	238-268	0.500	0.577	0.542	0.018
HT24	(AG)7	GATGATCGCTGTCTACCAGAT	AACTTTCCCCTCTCAGAGAAA	55	4	212-218	0.733	0.608	0.517	0.000
HT25	(AG)7	GCGTGAGTGACAGGGAGAAAAG	GAGAGAATGGGGTTGGGAGTG	63	3	176-188	1.000	0.590	0.492	0.000
HT27	(AG)7	AGGGAATAAAGGGATAGAAAT	ATCCTATCTTCTTGTTCCCTAT	54	3	123-137	0.233	0.242	0.221	0.222
HT28	(GT)8	GGAAGTAGGGGTGGTGTC	AGCTGTTGCACTCGTTTT	52	5	118-128	0.964	0.703	0.641	0.000
HT29	(GT)8	GCATGTCTGTGAATCTTAATG	AAAACAACCTGTCTAAATCCT	51	5	138-146	1.000	0.785	0.734	0.195
HT30	(GT)8	CACAGGGTGACTTTCAGATG	GAGAACTCGCAAGGACTACA	53	6	336-344	0.857	0.769	0.718	0.144
HT31	(GT)8	AAAGTCCCAGGTGACATACAAA	ACCACCATAGCTCCAGGTTTC	58	3	121-125	1.000	0.673	0.587	0.001
HT32	(TG)8	CTTTTGGGAGTAGTTTGTTAAT	AGGGGTACTGAATCGTCATA	52	5	243-261	1.000	0.796	0.747	0.222
HT33	(AC)7	TTTAGTGGATCTAAGCAGGAG	CGTTGAAAGAATTTGGAAT	51	5	150-158	1.000	0.804	0.756	0.000
HT34	(AC)7	TCCCACATTTCGGACAACC	TTCCTAACTGCCCATCTCATT	58	4	254-260	1.000	0.573	0.469	0.000
HT35	(AC)7	GGATGGAAGTGGGAGGGAAAT	TTGGCTGAACAATCGTAGAAATAGG	62	3	153-157	0.929	0.618	0.526	0.001
HT36	(AC)7	TGTGGCTGTAAATGCTTA	AATGCTTTCAACTGATGTG	48	7	246-262	1.000	0.833	0.795	0.072
HT37	(AC)7	TGCTTGGAGCTGAAAGTC	AGTATTGATTGCCGTCTT	49	5	281-295	1.000	0.732	0.675	0.000
HT38	(AC)7	AATAATTTGCATGGACCTTCA	TGTCGTTGAGGCGTCTTG	56	7	321-333	1.000	0.832	0.793	0.191
HT39	(AC)7	CTTCTCCATCCAGCGTTTA	TATGTGCCTGCGTGTCCT	55	9	139-155	0.857	0.874	0.842	0.187
